# Supplementary material for: Rapid Identification of Aphid Species by Headspace GC-MS and Discriminant Analysis
Source: Insects. 2023 Jun 30;14(7):589. doi: 10.3390/insects14070589 (PMC10380428; doi:10.3390/insects14070589)
Supplement: Supplementary file 1 [file insects-14-00589-s001.zip]

Archive with 1 entries (1 files):
- insects-2378901-supplementary.pdf
